# Supplementary material for: Divergent Contribution of Cytoplasmic Actins to Nuclear Structure of Lung Cancer Cells
Source: Int J Mol Sci. 2024 Dec 19;25(24):13607. doi: 10.3390/ijms252413607 (PMC11727787; doi:10.3390/ijms252413607)
Supplement: Supplementary file 1 [file ijms-25-13607-s001.zip]

Archive with 1 entries (1 files):
- ijms-3317929-supplementary.pdf
